# Supplementary material for: Identification of key factors conquering developmental arrest of somatic cell cloned embryos by combining embryo biopsy and single-cell sequencing
Source: Cell Discov. 2016 Jun 7;2:16010–. doi: 10.1038/celldisc.2016.10 (PMC4897595; doi:10.1038/celldisc.2016.10)
Supplement: Supplementary Table S3 [file celldisc201610-s11.xls]

## Sheet: MethylationQualityControl
Supplementary Table S3 Summary of the sequencing qualities, reads mapping, covered CpG sites and their mean coverage depths at 1X,5X,10X of RRBS-Seq dataset, the average bisulfite conversion rate is aslo included. Summary of the sequencing qualities, reads mapping and CDS/Intron reads percentage for RNA-Seq dataset.
Analysis ID	Cell number	Sample type	Sequenced Pairs	Removed pairs	Total pairs	Mappable pairs	Unique mapped pairs	Non-unique mapped pairs	Unique CpGs (1x)	Mean coverage (1x)	Unique CpGs (5x)	Mean coverage (5x)	Unique CpGs (10x)	Mean coverage (10x)	Bisulfite conversion rate
N12-1	1 cell	NT 2-cell Arrest	5115474	16,178 (0.32%)	5099296	1,139,777 (22.4%)	742,532 (14.6%)	397,245 (7.8%)	527372	12.1154	253372	23.5498	185078	30.1412	0.991426
N12-2	1 cell	NT 2-cell Arrest	1247482	13,687 (1.10%)	1233795	717,251 (58.1%)	496,096 (40.2%)	221,155 (17.9%)	672226	6.1933	280597	12.5935	159645	18.0392	0.991149
N12-3	1 cell	NT 2-cell Arrest	3872151	918,862 (23.73%)	2956740	829,675 (28.1%)	554,470 (18.8%)	275,205 (9.3%)	316429	15.4621	164599	28.1117	115832	37.5547	0.988201
N12-4	1 cell	NT 2-cell Arrest	8806004	16,378 (0.19%)	8789626	4,040,566 (46.0%)	2,789,070 (31.7%)	1,251,496 (14.2%)	449080	47.8494	204941	103.119	161027	129.699	0.991381
N12-5	1 cell	NT 2-cell Arrest	4840041	104,063 (2.15%)	4735978	1,446,592 (30.5%)	961,600 (20.3%)	484,992 (10.2%)	498003	15.369	231267	31.2834	162162	42.1936	0.988225
N12-6	1 cell	NT 2-cell Arrest	4257782	19,165 (0.45%)	4238617	1,992,409 (47.0%)	1,359,322 (32.1%)	633,087 (14.9%)	869426	15.1958	479224	26.1225	327407	35.7431	0.990138
N12-7	1 cell	NT 2-cell Arrest	8129351	12,490 (0.15%)	8116861	4,770,223 (58.8%)	2,810,956 (34.6%)	1,959,267 (24.1%)	643448	36.794	376118	61.7278	289072	78.5874	0.987687
N12-8	1 cell	NT 2-cell Arrest	5409817	7,291 (0.13%)	5402526	2,900,216 (53.7%)	1,776,467 (32.9%)	1,123,749 (20.8%)	423537	35.5043	224749	65.4416	169798	84.7283	0.993629
NB2-1	1 cell	NT 2-cell to Blastocyst	1653749	32,359 (1.96%)	1621390	1,033,499 (63.7%)	695,067 (42.9%)	338,432 (20.9%)	531952	10.817	301835	17.6726	208822	22.975	0.990284
NB2-2	1 cell	NT 2-cell to Blastocyst	4171017	19,701 (0.47%)	4151316	2,879,288 (69.4%)	1,717,049 (41.4%)	1,162,239 (28.0%)	704319	23.2211	484691	32.8794	380434	40.2917	0.989947
NB2-3	1 cell	NT 2-cell to Blastocyst	2414264	97,601 (4.04%)	2316663	1,135,274 (49.0%)	730,696 (31.5%)	404,578 (17.5%)	763992	9.07488	369932	16.8668	218204	24.8929	0.988462
NB2-4	1 cell	NT 2-cell to Blastocyst	5899402	24,116 (0.41%)	5875286	3,481,418 (59.3%)	2,327,162 (39.6%)	1,154,256 (19.6%)	487314	36.4369	272692	63.8519	213971	79.777	0.992379
NB2-5	1 cell	NT 2-cell to Blastocyst	2527432	108,772 (4.30%)	2418660	960,099 (39.7%)	596,257 (24.7%)	363,842 (15.0%)	595681	8.7534	257448	18.1299	165058	25.1822	0.988349
NB2-6	1 cell	NT 2-cell to Blastocyst	4596027	25,518 (0.56%)	4570509	678,024 (14.8%)	399,484 (8.7%)	278,540 (6.1%)	414747	8.81099	149170	21.687	91078	31.9451	0.992852
NB2-7	1 cell	NT 2-cell to Blastocyst	6077319	7,740 (0.13%)	6069579	2,976,653 (49.0%)	2,150,604 (35.4%)	826,049 (13.6%)	266585	56.3622	119822	123.708	97016	151.448	0.994795
NB2-8	1 cell	NT 2-cell to Blastocyst	4020255	44,299 (1.10%)	3975956	860,919 (21.7%)	733,747 (18.5%)	127,172 (3.2%)	337505	17.9749	141654	40.7842	101977	54.4587	0.995873
N14-1	1 cell	NT 4-cell Arrest	5596190	3,533 (0.06%)	5592657	2,642,937 (47.3%)	1,821,063 (32.6%)	821,874 (14.7%)	456303	31.2621	271465	51.4141	215629	63.1812	0.994166
N14-2	1 cell	NT 4-cell Arrest	5897572	4,256 (0.07%)	5893316	1,344,011 (22.8%)	903,505 (15.3%)	440,506 (7.5%)	208783	34.8928	112587	63.3534	89009	78.5859	0.998519
N14-3	1 cell	NT 4-cell Arrest	6253946	3,015 (0.05%)	6250931	2,763,318 (44.2%)	1,962,428 (31.4%)	800,890 (12.8%)	604757	28.616	394596	42.9043	312302	52.6782	0.990427
N14-4	1 cell	NT 4-cell Arrest	4765751	3,184 (0.07%)	4762567	2,042,998 (42.9%)	1,416,920 (29.8%)	626,078 (13.1%)	361463	30.7277	186095	58.2531	147126	72.1466	0.992672
NB4-1	1 cell	NT 4-cell to Blastocyst	9258399	13,043 (0.14%)	9245356	3,670,339 (39.7%)	2,361,870 (25.5%)	1,308,469 (14.2%)	656497	34.1008	397857	55.1601	312520	68.6758	0.994514
NB4-2	1 cell	NT 4-cell to Blastocyst	4902454	3,570 (0.07%)	4898884	1,300,213 (26.5%)	891,616 (18.2%)	408,597 (8.3%)	438210	18.7396	237556	33.1808	177549	42.432	0.992624
NB4-3	1 cell	NT 4-cell to Blastocyst	4967894	3,687 (0.07%)	4964207	2,390,170 (48.1%)	1,413,141 (28.5%)	977,029 (19.7%)	474822	26.4342	266495	45.7853	203272	58.2119	0.989661
NB4-4	1 cell	NT 4-cell to Blastocyst	6681034	5,052 (0.08%)	6675982	2,812,628 (42.1%)	1,775,825 (26.6%)	1,036,803 (15.5%)	319097	32.6851	178864	57.0234	138094	72.1322	0.992315
NB4-5	1 cell	NT 4-cell to Blastocyst	4924693	4,519 (0.09%)	4920174	1,815,921 (36.9%)	1,189,120 (24.2%)	626,801 (12.7%)	549368	30.2956	336052	48.42	262529	60.3533	0.986656
NB4-6	1 cell	NT 4-cell to Blastocyst	5305309	4,592 (0.09%)	5300717	879,185 (16.6%)	645,126 (12.2%)	234,059 (4.4%)	580647	10.7285	294680	19.4489	191635	26.8754	0.989604
NB4-7	1 cell	NT 4-cell to Blastocyst	5130409	3,323 (0.06%)	5127086	3,177,599 (62.0%)	1,856,739 (36.2%)	1,320,860 (25.8%)	784722	23.0026	488862	35.8131	367514	45.7591	0.991829
WT-CC-1	Pool	WT CC cell	8974904	4,153 (0.05%)	8970751	8,300,968 (92.5%)	4,638,314 (51.7%)	3,662,654 (40.8%)	1822181	26.5797	1341576	35.4519	1072727	43.1008	0.9953
WT-CC-2	Pool	WT CC cell	6453455	10,218 (0.16%)	6443237	5,857,476 (90.9%)	3,548,025 (55.1%)	2,309,451 (35.8%)	2016238	16.243	1488538	21.3557	1141879	26.4138	0.9938
WT-CC-3	Pool	WT CC cell	7855720	2,446,717 (31.15%)	5409003	4,657,125 (86.1%)	3,057,592 (56.5%)	1,599,533 (29.6%)	2111180	14.9189	1627603	18.7845	1252282	22.9534	0.991763
WT-2cell-1	Pool	WT 2-cell	8755123	5,197 (0.06%)	8749926	7,487,547 (85.6%)	5,023,814 (57.4%)	2,463,733 (28.2%)	1530669	30.8023	1166540	39.8504	971267	46.8411	0.9912
WT-2cell-2	Pool	WT 2-cell	7974029	4,678 (0.06%)	7969351	7,272,037 (91.3%)	4,628,300 (58.1%)	2,643,737 (33.2%)	1435572	30.6504	1039262	41.6472	839568	50.3399	0.992716
WT-2cell-3	Pool	WT 2-cell	7170215	3,061 (0.04%)	7167154	6,107,303 (85.2%)	4,185,427 (58.4%)	1,921,876 (26.8%)	928388	41.5906	616272	61.7865	496218	75.4466	0.995344
WT-4cell-1	Pool	WT 4-cell	4990045	2,310 (0.05%)	4987735	4,393,070 (88.1%)	2,442,611 (49.0%)	1,950,459 (39.1%)	1218040	20.1087	833850	28.5213	629783	36.0736	0.985753
WT-4cell-2	Pool	WT 4-cell	5305899	3,267 (0.06%)	5302632	4,674,328 (88.2%)	2,830,722 (53.4%)	1,843,606 (34.8%)	1104682	21.8748	738620	31.8072	565290	39.9145	0.988772
WT-4cell-3	Pool	WT 4-cell	2553381	1,145 (0.04%)	2552236	2,136,990 (83.7%)	1,189,861 (46.6%)	947,129 (37.1%)	1185916	11.2442	722188	17.2935	459574	24.4025	0.98656

## Sheet: ExpressionQualityControl
Analysis ID	Cell number	Sample type	Total Read Pairs	Mapped Reads Pairs	Percentage	Total tags	CDS tags	Intron tags	CDS percentage	Intron percentage
R12-1	1 cell	NT 2-cell arrest	15549778	11452289	0.736492	20452775	8837235	1800376	0.43208	0.088026
R12-2	1 cell	NT 2-cell arrest	12406869	10149391	0.818046	19787015	9218939	1454858	0.465909	0.0735259
R12-3	1 cell	NT 2-cell arrest	9939591	7563853	0.760982	13853980	6421638	1158379	0.463523	0.0836134
R12-4	1 cell	NT 2-cell arrest	15873105	1.23176e+07	0.776004	22612781	8346609	1571533	0.36911	0.0694976
R12-5	1 cell	NT 2-cell arrest	14297734	9241708	0.646376	16678039	6156111	1320549	0.369115	0.0791789
R12-6	1 cell	NT 2-cell arrest	15325753	1.18893e+07	0.775774	22200439	8240410	1655680	0.371182	0.0745787
R12-7	1 cell	NT 2-cell arrest	15457672	1.23657e+07	0.799972	22345858	7558972	1701195	0.338272	0.0761302
R12-8	1 cell	NT 2-cell arrest	15689997	12079308	0.769873	21325984	7453795	1705509	0.349517	0.0799733
R42-1	1 cell	NT 4-cell arrest (2-cell stage)	14264966	1.0128e+07	0.709991	18489735	7020071	1246509	0.379674	0.0674163
R42-2	1 cell	NT 4-cell arrest (2-cell stage)	13084935	8.01344e+06	0.612417	13457849	5900776	1192004	0.438464	0.0885731
R42-3	1 cell	NT 4-cell arrest (2-cell stage)	14986450	9538212	0.636456	16415683	7206100	1279310	0.438977	0.0779322
R42-4	1 cell	NT 4-cell arrest (2-cell stage)	11434226	7.13857e+06	0.624316	12143221	5356416	1223858	0.441103	0.100785
R42-5	1 cell	NT 4-cell arrest (2-cell stage)	10433483	6147634	0.589222	11254560	5423980	863576	0.481936	0.0767312
R42-6	1 cell	NT 4-cell arrest (2-cell stage)	12705467	6.82927e+06	0.537507	12409490	5764225	976992	0.464501	0.0787294
RB2-1	1 cell	NT 2-cell to blastocyst	13074966	10206970	0.78065	19237560	8710806	1384224	0.452802	0.0719542
RB2-2	1 cell	NT 2-cell to blastocyst	15261586	9059730	0.59363	16191682	6899107	1258125	0.42609	0.0777019
RB2-3	1 cell	NT 2-cell to blastocyst	11451917	8809316	0.769244	16127190	7109085	1303521	0.440814	0.0808275
RB2-4	1 cell	NT 2-cell to blastocyst	14482711	12082465	0.834268	22641667	10045583	1721188	0.443677	0.0760186
RB2-5	1 cell	NT 2-cell to blastocyst	13498220	1.14157e+07	0.84572	22540551	10623835	1535497	0.471321	0.0681215
RB2-6	1 cell	NT 2-cell to blastocyst	18433601	1.12468e+07	0.610124	20599444	8307720	1433063	0.403298	0.069568
RB2-7	1 cell	NT 2-cell to blastocyst	15059373	1.14307e+07	0.759044	21838269	8202874	1607344	0.375619	0.0736022
RB2-8	1 cell	NT 2-cell to blastocyst	13269032	9.27964e+06	0.699346	17620434	7574824	1285392	0.429889	0.0729489
R4BB2-1	1 cell	NT 2-cell Kdm4b to blastocyst	8751703	6.0893e+06	0.695785	10969169	3624755	557478	0.330449	0.0508223
R4BB2-2	1 cell	NT 2-cell Kdm4b to blastocyst	4965054	3353400	0.675401	4116597	1924882	350482	0.467591	0.0851388
R4BB2-3	1 cell	NT 2-cell Kdm4b to blastocyst	2545338	2.03485e+06	0.79944	2483246	1315497	208137	0.529749	0.0838165
R4BB2-4	1 cell	NT 2-cell Kdm4b to blastocyst	11740798	8810723	0.750436	12357468	6460529	943342	0.522804	0.0763378
R4BB2-5	1 cell	NT 2-cell Kdm4b to blastocyst	9044454	6.71093e+06	0.741994	9529773	4890167	725834	0.513146	0.0761649
R4DB2-1	1 cell	NT 2-cell Kdm4d to blastocyst	4989528	3735662	0.7487	6703621	2613757	388644	0.389902	0.0579752
R4DB2-2	1 cell	NT 2-cell Kdm4d to blastocyst	4355068	3.55504e+06	0.816299	6884068	2851843	403935	0.414267	0.0586768
R4DB2-3	1 cell	NT 2-cell Kdm4d to blastocyst	7640356	3.55898e+06	0.465813	6185291	1770030	342798	0.286168	0.0554215
R4B5BB2-1	1 cell	NT 2-cell Kdm4b&Kdm5b to blastocyst	6058166	5636891	0.930462	10648226	4164983	507242	0.391143	0.0476363
R4B5BB2-2	1 cell	NT 2-cell Kdm4b&Kdm5b to blastocyst	8231306	6.61371e+06	0.803483	8270130	4508751	621445	0.545185	0.0751433
R4B5BB2-3	1 cell	NT 2-cell Kdm4b&Kdm5b to blastocyst	9717968	8.50083e+06	0.874754	12445805	6879110	861304	0.552725	0.0692044
R4B5BB2-4	1 cell	NT 2-cell Kdm4b&Kdm5b to blastocyst	10158021	8789803	0.865307	11815224	6522236	819082	0.55202	0.0693243
R4B5BB2-5	1 cell	NT 2-cell Kdm4b&Kdm5b to blastocyst	12957551	1.11228e+07	0.858405	13759149	7252708	1032753	0.527119	0.0750594
R4B5BB2-6	1 cell	NT 2-cell Kdm4b&Kdm5b to blastocyst	13036961	11550983	0.886018	14122718	7849475	981662	0.555805	0.0695094
R14-1	1 cell	NT 4-cell arrest	9839493	3.44976e+06	0.350604	7002137	2621778	203628	0.374425	0.0290808
R14-2	1 cell	NT 4-cell arrest	15119155	1.29411e+07	0.855938	24333921	7582591	1067133	0.311606	0.0438537
R14-3	1 cell	NT 4-cell arrest	10214265	5230965	0.512123	8734223	1761777	432633	0.20171	0.0495331
R14-4	1 cell	NT 4-cell arrest	10638731	2133227	0.200515	3970073	1310507	166537	0.330096	0.0419481
R14-5	1 cell	NT 4-cell arrest	13742126	9.83252e+06	0.715502	17832330	4956578	853713	0.277955	0.0478745
RB4-1	1 cell	NT 4-cell to blastocyst	13972016	1.08726e+07	0.778172	20420661	8134756	1216366	0.398359	0.0595655
RB4-2	1 cell	NT 4-cell to blastocyst	16595125	1.21242e+07	0.730588	22643204	8476447	1278492	0.374348	0.0564625
RB4-3	1 cell	NT 4-cell to blastocyst	15783793	1.0802e+07	0.684376	20671705	8806038	1239950	0.425995	0.059983
RB4-4	1 cell	NT 4-cell to blastocyst	12989225	9.16382e+06	0.705494	18257937	8512775	1160236	0.466251	0.0635469
RB4-5	1 cell	NT 4-cell to blastocyst	15207876	10647249	0.700114	19325490	5820678	1001114	0.301192	0.0518028
RB4-6	1 cell	NT 4-cell to blastocyst	12917111	11595447	0.897681	23781283	9247258	2561970	0.388846	0.107731
RB4-7	1 cell	NT 4-cell to blastocyst	9294106	7924977	0.852688	14599992	4173474	730963	0.285855	0.050066
RB4-8	1 cell	NT 4-cell to blastocyst	9596645	8.47315e+06	0.882929	15929282	5070191	755108	0.318294	0.0474038
RB4-9	1 cell	NT 4-cell to blastocyst	11192910	2517611	0.224929	4731364	1281028	221575	0.270752	0.0468311
R5BB4-1	1 cell	NT 4-cell Kdm5b to blastocyst	6790745	3130510	0.460997	4652326	2934987	336875	0.630864	0.07241
R5BB4-2	1 cell	NT 4-cell Kdm5b to blastocyst	6617035	4915180	0.742807	5985115	3552791	496603	0.593604	0.082973
R5BB4-3	1 cell	NT 4-cell Kdm5b to blastocyst	11632362	11454983	0.984751	25148552	11328454	2314782	0.450461	0.0920443
R5BB4-4	1 cell	NT 4-cell Kdm5b to blastocyst	11135186	1.07368e+07	0.96422	23415239	11638447	1246255	0.497046	0.0532241
R5BB4-5	1 cell	NT 4-cell Kdm5b to blastocyst	13049371	1.27973e+07	0.980687	28516921	15504444	1821455	0.543693	0.0638728
R4B5BB4-1	1 cell	NT 4-cell Kdm4b&Kdm5b to blastocyst	11872534	1.15403e+07	0.972014	24456925	11118429	1307122	0.454613	0.0534459
R4B5BB4-2	1 cell	NT 4-cell Kdm4b&Kdm5b to blastocyst	10872350	10171302	0.93552	21132263	9135167	990289	0.432285	0.0468615
R4B5BB4-3	1 cell	NT 4-cell Kdm4b&Kdm5b to blastocyst	9793849	9381947	0.957943	19548794	8773205	1074872	0.448785	0.0549841
R4B5BB4-4	1 cell	NT 4-cell Kdm4b&Kdm5b to blastocyst	11392580	1.15161e+07	1.01084	22753869	8072344	1098761	0.354768	0.048289
R4B5BB4-5	1 cell	NT 4-cell Kdm4b&Kdm5b to blastocyst	12583456	12403176	0.985673	25754833	10744956	2066141	0.417202	0.0802234
RNICM-1	Pool	NT ICM	9342697	10060687	1.07685	18860453	6788361	1180419	0.359926	0.062587
RNICM-2	Pool	NT ICM	7407263	7.81868e+06	1.05554	15047485	5689960	1096029	0.378134	0.072838
RNICM-3	Pool	NT ICM	4332959	4437419	1.02411	8501467	3155916	678121	0.37122	0.0797652
RNICM-4	Pool	NT ICM	4868361	4.96514e+06	1.01988	9643879	3779933	605977	0.391952	0.0628354
RNICM-5	Pool	NT ICM	5091532	5338168	1.04844	10232897	4038186	603440	0.394628	0.0589706
R4BICM-1	Pool	NT Kdm4b ICM	9252021	6.97824e+06	0.754239	13844054	5998932	841591	0.433322	0.0607908
R4BICM-2	Pool	NT Kdm4b ICM	7066398	7.17675e+06	1.01562	13496736	5400720	865350	0.40015	0.0641155
R4BICM-3	Pool	NT Kdm4b ICM	5240291	4764958	0.909293	8733308	3359555	574188	0.384683	0.0657469
R4BICM-4	Pool	NT Kdm4b ICM	5647358	5.91074e+06	1.04664	10579262	3486323	681080	0.329543	0.0643788
R4BICM-5	Pool	NT Kdm4b ICM	4298186	3.92486e+06	0.913144	7278097	2850111	500023	0.391601	0.0687024
R4B5BICM-1	Pool	NT Kdm4b&Kdm5b ICM	10416485	8016311	0.769579	12484030	7043504	1093407	0.564201	0.0875845
R4B5BICM-2	Pool	NT Kdm4b&Kdm5b ICM	11271219	12003690	1.06499	24292341	10540767	1395869	0.433913	0.0574613
R4B5BICM-3	Pool	NT Kdm4b&Kdm5b ICM	7805126	7.41664e+06	0.950227	15388069	6735462	850541	0.437707	0.0552728
RNTE-1	Pool	NT TE	8758788	4.79362e+06	0.547292	9092698	3939082	579229	0.433214	0.0637027
RNTE-2	Pool	NT TE	13642737	8.57147e+06	0.628281	16090943	6483143	993412	0.402906	0.0617373
RNTE-3	Pool	NT TE	17734759	8.86686e+06	0.499971	17332388	7720104	1047583	0.445415	0.0604408
RNTE-4	Pool	NT TE	15424437	8373145	0.542849	16227242	6936694	951755	0.427472	0.0586517
R4BTE-1	Pool	NT Kdm4b TE	9686727	9.91147e+06	1.0232	18779555	6392321	966116	0.340387	0.0514451
R4BTE-2	Pool	NT Kdm4b TE	7333192	6.77034e+06	0.923246	12384819	4009002	730305	0.323703	0.0589678
R4BTE-3	Pool	NT Kdm4b TE	4983245	5.19118e+06	1.04173	9581690	3587775	711464	0.374441	0.0742525
R4BTE-4	Pool	NT Kdm4b TE	6661128	7210629	1.08249	13481118	4915638	766100	0.364631	0.0568276
R4BTE-5	Pool	NT Kdm4b TE	7703957	8.3792e+06	1.08765	15589843	5514972	899881	0.353754	0.0577223
R5BTE-1	Pool	NT Kdm5b TE	13655751	13679227	1.00172	21163645	12899797	1800906	0.609526	0.0850943
R5BTE-2	Pool	NT Kdm5b TE	13627331	1.3874e+07	1.0181	21684041	13516104	1652033	0.62332	0.0761866
R5BTE-3	Pool	NT Kdm5b TE	7438251	7.04837e+06	0.947585	11121256	6875553	930220	0.618235	0.0836434
R5BTE-4	Pool	NT Kdm5b TE	12185264	12151473	0.997227	17511049	10136241	1631668	0.578848	0.0931793
R5BTE-5	Pool	NT Kdm5b TE	10512736	8953547	0.851686	14308901	8367364	1197933	0.584766	0.0837194
R4B5BTE-1	Pool	NT Kdm4b&Kdm5b TE	10505790	10639958	1.01277	16733519	10113805	1250515	0.604404	0.0747311
R4B5BTE-2	Pool	NT Kdm4b&Kdm5b TE	10738440	10213798	0.951144	14899096	8936756	1130381	0.599819	0.0758691
R4B5BTE-3	Pool	NT Kdm4b&Kdm5b TE	15516476	1.14421e+07	0.737416	18184865	11014809	1384250	0.605713	0.076121
RCC-1	Pool	WT CC cell	13901177	13853475	0.996568	26854358	10931986	1100874	0.407084	0.0409942
RCC-2	Pool	WT CC cell	14244975	14105811	0.990231	27770077	11593620	1030980	0.417486	0.0371256
RCC-3	Pool	WT CC cell	15932692	1.57956e+07	0.991394	30641363	12327640	1232097	0.40232	0.0402103
RCC-4	Pool	WT CC cell	13878221	1.36648e+07	0.98462	26242131	10678176	1156459	0.40691	0.0440688
RCC-5	Pool	WT CC cell	14152923	1.40277e+07	0.991149	27204494	10840485	1121551	0.398481	0.0412267
RCC-6	Pool	WT CC cell	14897464	1.49767e+07	1.00532	28759763	11325252	1238261	0.393788	0.0430553
RWMII-1	Pool	MII Oocyte	17363212	15664405	0.902161	36759868	19340401	1153153	0.526128	0.0313699
RWMII-2	Pool	MII Oocyte	16131369	1.49023e+07	0.92381	35679054	19946395	985000	0.559051	0.0276072
RWMII-3	Pool	MII Oocyte	15044967	13992702	0.930059	33015191	17635732	821780	0.53417	0.024891
RWMII-4	Pool	MII Oocyte	15915235	15073059	0.947084	35958846	20167640	948003	0.560853	0.0263636
RWMII-5	Pool	MII Oocyte	13265062	12475219	0.940457	29483839	16103191	804911	0.54617	0.0273001
RWMII-6	Pool	MII Oocyte	13908924	1.3025e+07	0.936446	30786040	16695053	858790	0.542293	0.0278954
RWZ-1	Pool	WT Zygote	19748084	18210227	0.922126	42885119	23486148	1409010	0.547653	0.0328555
RWZ-2	Pool	WT Zygote	14795591	1.28207e+07	0.866521	29727018	17005203	1275296	0.572045	0.0429002
RWZ-3	Pool	WT Zygote	20912851	19200526	0.918121	44328486	24461400	1734407	0.551821	0.0391262
RWZ-4	Pool	WT Zygote	19354530	16242615	0.839215	37494458	21849922	1653900	0.582751	0.0441105
RWZ-5	Pool	WT Zygote	24655359	2.25564e+07	0.91487	53176611	29847652	1767737	0.561293	0.0332428
RW2-1	1 cell	WT 2-cell	6302841	5.24243e+06	0.831757	11163578	5729725	637014	0.513252	0.0570618
RW2-2	1 cell	WT 2-cell	7611783	5829013	0.765788	12753426	6711346	686263	0.526239	0.0538101
RW2-3	1 cell	WT 2-cell	6911894	5.6295e+06	0.814466	11798880	5870827	680252	0.497575	0.0576539
RW2-4	1 cell	WT 2-cell	6591534	5.29811e+06	0.803775	10252109	4721489	689572	0.460538	0.0672615
RW2-5	1 cell	WT 2-cell	6435367	5.64834e+06	0.877703	12091532	6334568	684554	0.523885	0.0566143
RW4-1	1 cell	WT cell	13244958	5176523	0.39083	11974107	7357845	721446	0.61448	0.0602505
RW4-2	1 cell	WT cell	10659537	7.56502e+06	0.709695	15433460	6964773	884245	0.451277	0.057294
RW4-3	1 cell	WT cell	9601454	8.25929e+06	0.860212	16766229	7377059	946276	0.439995	0.0564394
RW4-4	1 cell	WT cell	11031408	8.42245e+06	0.763497	16475553	6253344	1294588	0.379553	0.0785763
RW4-5	1 cell	WT cell	10054021	6241036	0.62075	12591881	5327460	1268596	0.423087	0.100747
RW4-6	1 cell	WT cell	12388423	7.30905e+06	0.58999	14397851	6062759	1026417	0.421088	0.0712896
RW8-1	Pool	WT 8 cell	14182383	1.31718e+07	0.928742	24666659	6977521	1330359	0.282873	0.0539335
RW8-2	Pool	WT 8 cell	13484670	1.1743e+07	0.870841	22182808	7529552	1380635	0.339432	0.062239
RW8-3	Pool	WT 8 cell	15315541	1.455e+07	0.950016	27632513	8547967	1427401	0.309345	0.0516566
RW8-4	Pool	WT 8 cell	16082931	15172402	0.943385	28810861	9730864	1619978	0.33775	0.056228
RW8-5	Pool	WT 8 cell	13808253	1.28651e+07	0.931698	25592435	9321959	1142841	0.364247	0.0446554
RW8-6	Pool	WT 8 cell	13851680	1.25653e+07	0.90713	24497117	8418781	1176421	0.343664	0.0480228
RWM-1	Pool	WT Morula	17972370	18229371	1.0143	35869671	15840448	2230308	0.441611	0.0621781
RWM-2	Pool	WT Morula	18652509	18229305	0.977311	35392221	13768324	2068986	0.389021	0.0584588
RWM-3	Pool	WT Morula	17080932	1.70586e+07	0.998695	33875339	14734154	2440111	0.434952	0.0720321
RWM-4	Pool	WT Morula	17959472	17621335	0.981172	34306489	14555275	2153156	0.424272	0.0627624
RWM-5	Pool	WT Morula	14960834	1.4563e+07	0.973412	28234439	12013842	1846404	0.425503	0.0653955
RWM-6	Pool	WT Morula	21586505	19629400	0.909337	39779511	18398069	2553509	0.462501	0.0641916
RWB-1	Pool	WT Blastocyst	20207759	19891967	0.984373	39275107	15516476	2234972	0.395072	0.0569056
RWB-2	Pool	WT Blastocyst	14035892	1.47242e+07	1.04904	28217607	10733012	1671187	0.380366	0.059225
RWB-3	Pool	WT Blastocyst	23244890	2.4077e+07	1.0358	47316335	18631802	3019359	0.393771	0.0638122
RWB-4	Pool	WT Blastocyst	21395859	2.23498e+07	1.04458	42879527	16397384	2594537	0.382406	0.0605076
RWICM-1	Pool	WT ICM	10635352	4.15211e+06	0.390407	7317883	2486387	565464	0.339769	0.0772715
RWICM-2	Pool	WT ICM	8981559	5.26318e+06	0.585999	9067845	2801618	587321	0.308962	0.0647696
RWICM-3	Pool	WT ICM	11749682	3.37229e+06	0.287011	6057741	2225509	539018	0.367383	0.08898
RWICM-4	Pool	WT ICM	11642497	3251394	0.279269	5758984	2048228	437129	0.355658	0.0759038
RWICM-5	Pool	WT ICM	11465641	3.67319e+06	0.320365	6619187	2522879	542330	0.381146	0.081933
RWTE-1	Pool	WT TE	10245380	7355245	0.717908	13997578	5613440	955787	0.401029	0.0682823
RWTE-2	Pool	WT TE	10450889	6587539	0.630333	12564749	5375386	819520	0.427815	0.0652237
RWTE-3	Pool	WT TE	11934389	7549119	0.632552	14694911	6458504	992946	0.439506	0.0675707
RWTE-4	Pool	WT TE	10423851	6758361	0.648355	12718055	5201261	807396	0.408967	0.0634842
RWTE-5	Pool	WT TE	11330934	5.71816e+06	0.504651	10832041	4736072	647400	0.437228	0.0597671
RWTE-6	Pool	WT TE	11465375	6565052	0.572598	12732230	5549567	1008204	0.435868	0.0791852
